# Supplementary material for: Hydroxychloroquine lowers Alzheimer’s disease and related dementias risk and rescues molecular phenotypes related to Alzheimer’s disease
Source: Mol Psychiatry. 2022 Dec 28;28(3):1312–26. doi: 10.1038/s41380-022-01912-0 (PMC10005941; doi:10.1038/s41380-022-01912-0)
Supplement: Supplementary file 2 — Supplementary Figures and Tables [file 41380_2022_1912_MOESM2_ESM.xlsx]

## Sheet: Supplementary Figure 1
Supplementary Figure 1. Visual summary of alternative analysis approaches. Details have been previously described in: R. J. Desai et al., Targeting abnormal metabolism in Alzheimer's disease: The Drug Repurposing for Effective Alzheimer's Medicines (DREAM) study. Alzheimers Dement (N Y) 6, e12095 (2020).

## Sheet: Supplementary Figure 2
Supplementary Figure 2. Comparative risk of Alzheimer’s and related dementia (ADRD) in subgroups of rheumatoid arthritis patients treated with methotrexate or hydroxychloroquine, Medicare data 2007-2017

## Sheet: Supplementary Figure 3
Supplementary Figure 3. Treatment with Methotrexate does not induce any changes in late-LTP in hippocampal CA1 synapses of WT and APP/PS1 mice

## Sheet: Supplementary Figure 4
Supplementary Figure 3. Hydroxychloroquine inactivates STAT3 in AD relevant cells - representative western blot images

## Sheet: Supplementary Table 1
Supplementary Table 1. ICD-9 and ICD-10 codes used to define ADRD endpoints
Condition	ICD-9 and ICD-10 codes
Alzheimer’s disease	331.0*, F00*, G30*
Vascular dementia	290.4*, F01*
Senile, presenile, or unspecified dementia	290.0*, 290.1*. 290.3*, 797*, F03*
Dementia in other diseases classified elsewhere	331.1*, 331.2*, 331.7*, 294.1*, F02*
ADRD: Alzheimer’s disease and related dementias
* indicates that all codes appearing after are included

## Sheet: Supplementary Table 2
Supplementary Table 2. Patient characteristics before and after propensity score matching among hydroxychloroquine and methotrexate initiators
	Unmatched			PS-Matched
Variable	Methotrexate	Hydroxychloroquine	St. Diff	Methotrexate	Hydroxychloroquine	St. Diff
	(N = 74,719)	(N = 58,834)		(N = 54,562)	(N = 54,562)
Demographics
Age, mean (SD)	73.65 (6.39)	73.79 (6.53)	-0.02	73.77 (6.44)	73.77 (6.53)	0
Gender, n (%)
Male	21,458 (28.7%)	13,294 (22.6%)	0.14	12,955 (23.7%)	13,035 (23.9%)	0
Female	53,261 (71.3%)	45,540 (77.4%)	-0.14	41,607 (76.3%)	41,527 (76.1%)	0
Race, n (%)
White	62,760 (84.0%)	49,973 (84.9%)	-0.02	46,153 (84.6%)	46,202 (84.7%)	0
Black	6,876 (9.2%)	5,120 (8.7%)	0.02	4,839 (8.9%)	4,833 (8.9%)	0
Asian	1,226 (1.6%)	903 (1.5%)	0.01	861 (1.6%)	848 (1.6%)	0
Hispanic	1,923 (2.6%)	1,402 (2.4%)	0.01	1,372 (2.5%)	1,335 (2.4%)	0.01
Native American	517 (0.7%)	352 (0.6%)	0.01	329 (0.6%)	334 (0.6%)	0
Other	1,039 (1.4%)	766 (1.3%)	0.01	707 (1.3%)	718 (1.3%)	0
Unknown	378 (0.5%)	318 (0.5%)	0	301 (0.6%)	292 (0.5%)	0.01
Region, n (%)
Northeast	13,068 (17.5%)	11,161 (19.0%)	-0.04	10,196 (18.7%)	10,182 (18.7%)	0
South	32,015 (42.8%)	25,230 (42.9%)	0	23,358 (42.8%)	23,360 (42.8%)	0
North Central	16,684 (22.3%)	12,843 (21.8%)	0.01	11,981 (22.0%)	12,029 (22.0%)	0
West	12,700 (17.0%)	9,484 (16.1%)	0.02	8,912 (16.3%)	8,876 (16.3%)	0
Unknown	252 (0.3%)	116 (0.2%)	0.02	115 (0.2%)	115 (0.2%)	0
Calendar year of index date, n (%)
2007	7,465 (10.0%)	4,407 (7.5%)	0.09	4,374 (8.0%)	4,363 (8.0%)	0
2008	3,811 (5.1%)	2,106 (3.6%)	0.07	2,137 (3.9%)	2,098 (3.8%)	0.01
2009	8,055 (10.8%)	5,824 (9.9%)	0.03	5,525 (10.1%)	5,573 (10.2%)	0
2010	7,445 (10.0%)	5,498 (9.3%)	0.02	5,217 (9.6%)	5,249 (9.6%)	0
2011	7,570 (10.1%)	5,741 (9.8%)	0.01	5,431 (10.0%)	5,433 (10.0%)	0
2012	7,313 (9.8%)	6,000 (10.2%)	-0.01	5,572 (10.2%)	5,552 (10.2%)	0
2013	7,324 (9.8%)	6,277 (10.7%)	-0.03	5,717 (10.5%)	5,737 (10.5%)	0
2014	3,573 (4.8%)	3,330 (5.7%)	-0.04	2,959 (5.4%)	2,939 (5.4%)	0
2015	8,908 (11.9%)	8,041 (13.7%)	-0.05	7,153 (13.1%)	7,171 (13.1%)	0
2016	3,979 (5.3%)	3,600 (6.1%)	-0.03	3,200 (5.9%)	3,207 (5.9%)	0
2017	9,276 (12.4%)	8,010 (13.6%)	-0.04	7,277 (13.3%)	7,240 (13.3%)	0
Low income subsidy, n (%)	16,327 (21.9%)	12,143 (20.6%)	0.03	11,388 (20.9%)	11,430 (20.9%)	0
Dementia risk factors, n (%)
Diabetes	25,372 (34.0%)	19,427 (33.0%)	0.02	18,092 (33.2%)	18,047 (33.1%)	0
Obesity	8,878 (11.9%)	7,608 (12.9%)	-0.03	6,850 (12.6%)	6,867 (12.6%)	0
Hypertension	59,412 (79.5%)	47,473 (80.7%)	-0.03	43,928 (80.5%)	43,816 (80.3%)	0.01
Coronary artery disease	20,997 (28.1%)	16,849 (28.6%)	-0.01	15,454 (28.3%)	15,467 (28.3%)	0
Depression	11,224 (15.0%)	10,107 (17.2%)	-0.06	8,997 (16.5%)	8,995 (16.5%)	0
Anxiety	8,993 (12.0%)	8,333 (14.2%)	-0.07	7,334 (13.4%)	7,353 (13.5%)	0
Bipolar disorder	652 (0.9%)	649 (1.1%)	-0.02	552 (1.0%)	559 (1.0%)	0
Schizophrenia	213 (0.3%)	181 (0.3%)	0	164 (0.3%)	162 (0.3%)	0
Markers for healthy behavior, frailty, healthcare use
Smoking, n (%)	12,540 (16.8%)	9,925 (16.9%)	0	9,093 (16.7%)	9,208 (16.9%)	-0.01
Mammography, n (%)	18,984 (25.4%)	18,256 (31.0%)	-0.12	16,162 (29.6%)	16,084 (29.5%)	0
Colonoscopy, n (%)	8,693 (11.6%)	7,335 (12.5%)	-0.03	6,632 (12.2%)	6,638 (12.2%)	0
Fecal occult blood test, n (%)	7,166 (9.6%)	6,189 (10.5%)	-0.03	5,556 (10.2%)	5,578 (10.2%)	0
Influenza vaccination, n (%)	44,753 (59.9%)	37,288 (63.4%)	-0.07	34,075 (62.5%)	34,120 (62.5%)	0
Pneumococcal vaccination, n (%)	14,977 (20.0%)	13,135 (22.3%)	-0.06	11,819 (21.7%)	11,820 (21.7%)	0
Herpes zoster vaccination, n (%)	421 (0.6%)	376 (0.6%)	0	349 (0.6%)	344 (0.6%)	0
Bone mineral density test, n (%)	17,615 (23.6%)	14,992 (25.5%)	-0.04	13,596 (24.9%)	13,622 (25.0%)	0
Number of distinct generic agents, mean (SD)	12.60 (6.29)	13.23 (6.39)	0	13.03 (6.52)	13.01 (6.23)	0
Number of emergency room visits, mean (SD)	0.63 (1.27)	0.65 (1.31)	0	0.64 (1.29)	0.64 (1.29)	0
Number of outpatient visits, mean (SD)	16.39 (16.86)	17.24 (16.62)	0	16.90 (17.36)	16.90 (16.01)	0
Number of hospitalizations, mean (SD)	0.29 (0.71)	0.30 (0.74)	0	0.30 (0.71)	0.30 (0.73)	0
Number of physician office visits, mean (SD)	5.77 (9.76)	5.72 (9.09)	0	5.73 (9.09)	5.72 (9.19)	0
Number of rheumatologist visits, mean (SD)	2.22 (2.35)	2.20 (2.10)	0	2.20 (2.34)	2.20 (2.10)	0
Number of C-reactive protein tests ordered, mean (SD)	1.43 (1.66)	1.31 (1.44)	0	1.34 (1.53)	1.34 (1.47)	0
Number of serum creatinine tests ordered, mean (SD)	3.98 (2.92)	3.97 (3.09)	0	3.97 (2.85)	3.96 (3.10)	0
Composite frailty score, mean (SD)	0.16 (0.04)	0.16 (0.04)	0	0.16 (0.04)	0.16 (0.04)	0
Osteoporosis, n (%)	21,166 (28.3%)	17,521 (29.8%)	-0.03	16,047 (29.4%)	16,067 (29.4%)	0
Fractures, n (%)	6,216 (8.3%)	5,185 (8.8%)	-0.02	4,742 (8.7%)	4,742 (8.7%)	0
Falls, n (%)	2,960 (4.0%)	2,502 (4.3%)	-0.02	2,273 (4.2%)	2,269 (4.2%)	0
Use of supplemental oxygen, n (%)	686 (0.9%)	785 (1.3%)	-0.04	618 (1.1%)	648 (1.2%)	-0.01
Combined comorbidity score, mean (SD)	1.38 (2.20)	1.60 (2.36)	0	1.51 (2.28)	1.52 (2.30)	0
Comedication use, n (%)
Lithium	93 (0.1%)	83 (0.1%)	0	70 (0.1%)	72 (0.1%)	0
Anti-epileptic mood stabilizers	853 (1.1%)	796 (1.4%)	-0.03	688 (1.3%)	704 (1.3%)	0
Anti-epileptics (other than mood stabilizers)	13,247 (17.7%)	12,475 (21.2%)	-0.09	10,893 (20.0%)	10,900 (20.0%)	0
Atypical antipsychotics	1,088 (1.5%)	987 (1.7%)	-0.02	864 (1.6%)	875 (1.6%)	0
Benzodiazepines	6,971 (9.3%)	6,781 (11.5%)	-0.07	5,879 (10.8%)	5,845 (10.7%)	0
Serotonin-norepinephrine reuptake inhibitors	4,980 (6.7%)	5,150 (8.8%)	-0.08	4,330 (7.9%)	4,353 (8.0%)	0
Selective serotonin reuptake inhibitors	12,538 (16.8%)	10,861 (18.5%)	-0.04	9,826 (18.0%)	9,843 (18.0%)	0
Tricyclic antidepressants (TCAs)	4,127 (5.5%)	3,770 (6.4%)	-0.04	3,350 (6.1%)	3,329 (6.1%)	0
Typical antipsychotics	206 (0.3%)	147 (0.2%)	0.02	137 (0.3%)	138 (0.3%)	0
Anticoagulants	7,753 (10.4%)	6,473 (11.0%)	-0.02	5,912 (10.8%)	5,903 (10.8%)	0
Antiplatelet agents	7,013 (9.4%)	5,346 (9.1%)	0.01	4,989 (9.1%)	4,964 (9.1%)	0
Angiotensin II receptor blockers	16,370 (21.9%)	13,993 (23.8%)	-0.05	12,736 (23.3%)	12,648 (23.2%)	0
Angiotensin converting enzyme inhibitors	23,816 (31.9%)	17,848 (30.3%)	0.03	16,882 (30.9%)	16,802 (30.8%)	0
Beta blockers	29,260 (39.2%)	23,690 (40.3%)	-0.02	21,943 (40.2%)	21,770 (39.9%)	0.01
Calcium channel blockers	21,542 (28.8%)	18,133 (30.8%)	-0.04	16,525 (30.3%)	16,530 (30.3%)	0
Diuretics	23,803 (31.9%)	19,617 (33.3%)	-0.03	17,951 (32.9%)	17,928 (32.9%)	0
Nitrates	5,508 (7.4%)	4,496 (7.6%)	-0.01	4,100 (7.5%)	4,099 (7.5%)	0
Lipid lowering drugs	37,971 (50.8%)	30,921 (52.6%)	-0.04	28,541 (52.3%)	28,344 (51.9%)	0.01
Non-insulin diabetes medications	14,027 (18.8%)	10,032 (17.1%)	0.04	9,493 (17.4%)	9,458 (17.3%)	0
Insulin	4,493 (6.0%)	3,579 (6.1%)	0	3,334 (6.1%)	3,264 (6.0%)	0
Antidepressants	21,471 (28.7%)	19,536 (33.2%)	-0.1	17,319 (31.7%)	17,308 (31.7%)	0
RA related medications
Nonsteroidal anti-inflammatory drugs/Coxibs, n (%)	33,921 (45.4%)	25,147 (42.7%)	0.05	23,787 (43.6%)	23,791 (43.6%)	0
Opioids, n (%)	48,221 (64.5%)	37,621 (63.9%)	0.01	34,922 (64.0%)	34,968 (64.1%)	0
Glucocorticoids use/dose, n (%)	52,804 (70.7%)	37,351 (63.5%)	0.15	35,997 (66.0%)	36,011 (66.0%)	0
Comorbid conditions, n (%)
Atrial fibrillation	8,691 (11.6%)	7,181 (12.2%)	-0.02	6,568 (12.0%)	6,573 (12.0%)	0
Heart failure	8,954 (12.0%)	7,524 (12.8%)	-0.02	6,768 (12.4%)	6,805 (12.5%)	0
Stroke or transient ischemic attack	6,579 (8.8%)	5,444 (9.3%)	-0.02	4,946 (9.1%)	4,943 (9.1%)	0
Peripheral vascular disease	9,374 (12.5%)	7,837 (13.3%)	-0.02	7,131 (13.1%)	7,142 (13.1%)	0
Hyperlipidemia	53,606 (71.7%)	43,255 (73.5%)	-0.04	39,871 (73.1%)	39,833 (73.0%)	0
Renal dysfunction	9,448 (12.6%)	9,677 (16.4%)	-0.11	8,220 (15.1%)	8,160 (15.0%)	0
Chronic liver disease	4,934 (6.6%)	4,700 (8.0%)	-0.05	4,057 (7.4%)	4,087 (7.5%)	0
Asthma	10,136 (13.6%)	9,418 (16.0%)	-0.07	8,320 (15.2%)	8,327 (15.3%)	0
Ischemic heart disease	20,526 (27.5%)	16,408 (27.9%)	-0.01	15,080 (27.6%)	15,093 (27.7%)	0
Chronic obstructive pulmonary disease	16,838 (22.5%)	14,000 (23.8%)	-0.03	12,732 (23.3%)	12,806 (23.5%)	0
Malignancy	18,107 (24.2%)	15,987 (27.2%)	-0.07	14,290 (26.2%)	14,308 (26.2%)	0
Drug or alcohol abuse or dependence	6,027 (8.1%)	4,518 (7.7%)	0.01	4,239 (7.8%)	4,250 (7.8%)	0
Venous thromboembolism	3,540 (4.7%)	3,109 (5.3%)	-0.03	2,760 (5.1%)	2,793 (5.1%)	0

## Sheet: Supplementary Table 3
Supplementary Table 3. AD molecular phenotypes tested in cell culture
AD phenotype	Aβ clearance	Aβ secretion	Aβ toxicity	Tau phosphorylation	Tau aggregation	Trophic factor withdrawal	(LPS)-induced neuroinflammation	Neurite outgrowth and neurogenesis
Cell line/ test system	Murine microglial cells BV-2; Adult 5xFAD microglia; iPSC adult human AD derived microglia	Neuroglioma	Primary hippocampal neurons	Neuroblastoma overexpressing htau441-V337M/R406W	Cell-free	Primary cortical neurons	Murine microglial cells BV-2; Adult 5xFAD microglia	Primary hippocampal neurons
HCQ concentrations tested (µM)	25, 2.5, 0.25	25, 2.5, 0.25	25, 2.5, 0.25	25, 2.5, 0.25	25, 2.5, 0.25	25, 2.5, 0.25	25, 2.5, 0.25	25, 2.5, 0.25
HCQ: hydroxychloroquine; LPS: lipopolysaccharide

## Sheet: Supplementary Table 4
Supplementary Table 4. Incidence rates of Alzheimer’s and related dementia (ADRD) in rheumatoid arthritis patients treated with methotrexate or hydroxychloroquine, Medicare data 2007-2017
Analysis approach	Exposure	N patients	N outcomes	N person years	Incidence rate
					(95% CI)/1,000 person years
Analysis 1- As-treated follow-up approach	Methotrexate	54562	1096	71029	15.4 (14.5-16.4)
	Hydroxychloroquine	54562	774	56891	13.6 (12.7-14.6)
Analysis 2- As-started follow-up approach incorporating a 6-month induction period	Methotrexate	30615	1391	68504	20.3 (19.3-21.4)
	Hydroxychloroquine	30615	1206	68329	17.7 (16.7-18.7)
Analysis 3- incorporating a 6-month ‘symptoms to diagnosis’ period	Methotrexate	25072	798	43254	18.5 (17.2-19.8)
	Hydroxychloroquine	25072	609	39808	15.3 (14.1-16.6)
Analysis 4- Alternate outcome definition combining diagnosis and prescription	Methotrexate	54562	416	71669	5.8 (5.3-6.4)
	Hydroxychloroquine	54562	275	57349	4.8 (4.3-5.4)

## Sheet: Supplementary Table 5
Supplementary Table 5. Results of AD phenotypic screening
Phenotypic Outcome		HCQ Conc.	Result
Abeta (Aβ1-42) clearance in BV-2 cells	Supernatant	25 µM	*↓
		2.5 µM	ns
		0.25 µM	ns
	Lysate	25 µM	ns
		2.5 µM	ns
		0.25 µM	ns
	Ratio	25 µM	**↓
		2.5 µM	ns
		0.25 µM	ns
Abeta (Aβ1-42) clearance in adult 5xFAD microglia	Supernatant	25 µM	ns
		2.5 µM	ns
		0.25 µM	ns
	Lysate	25 µM	ns
		2.5 µM	ns
		0.25 µM	ns
	Ratio	25 µM	ns
		2.5 µM	ns
		0.25 µM	ns
Abeta (Aβ1-42) clearance in iPSC derived adult human AD microglia	Supernatant	25 µM	ns
		2.5 µM	*↓
		0.25 µM	**↓
	Lysate	25 µM	ns
		2.5 µM	ns
		0.25 µM	ns
	Ratio	25 µM	ns
		2.5 µM	ns
		0.25 µM	ns
ABeta Secretion in H4-hAPP cells	AB1-42	25 µM	ns
		2.5 µM	ns
		0.25 µM	ns
	AB1-40	25 µM	ns
		2.5 µM	ns
		0.25 µM	ns
	AB1-38	25 µM	ns
		2.5 µM	ns
		0.25 µM	ns
	AB42:40	25 µM	ns
		2.5 µM	ns
		0.25 µM	ns
	MTT	25 µM	***↑
		2.5 µM	***↑
		0.25 µM	***↑
Abeta (Aβ1-42) toxicity in primary hippocampal neurons		25 µM	***↓
		2.5 µM	***↓
		0.25 µM	*↓
Cell death due to trophic Factor Withdrawal in primary coritcal neurons	PI	25 µM	ns
		2.5 µM	ns
		0.25 µM	ns
	YOPRO	25 µM	*↑
		2.5 µM	ns
		0.25 µM	ns
	MTT	25 µM	***↓
		2.5 µM	ns
		0.25 µM	ns
	LDH	25 µM	***↑
		2.5 µM	**↑
		0.25 µM	ns
Tau Phosphorylation in SH-SY5Y-hTau441(V337M/R406W) cells	totalTau	25 µM	**↓
		2.5 µM	ns
		0.25 µM	ns
	pTau231	25 µM	***↓
		2.5 µM	ns
		0.25 µM	ns
	Ratio	25 µM	ns
		2.5 µM	ns
		0.25 µM	ns
LPS Induced Neuroinflammation in BV-2 microglial cells	TNF-a	25 µM	***↓
		2.5 µM	ns
		0.25 µM	ns
	IL-6	25 µM	***↓
		2.5 µM	*↓
		0.25 µM	ns
	KC/GRO	25 µM	ns
		2.5 µM	ns
		0.25 µM	ns
	IL-1b	25 µM	***↓
		2.5 µM	***↓
		0.25 µM	ns
	IL-12p70	25 µM	***↓
		2.5 µM	***↓
		0.25 µM	ns
	IL-5	25 µM	ns
		2.5 µM	ns
		0.25 µM	ns
	IL-4	25 µM	ns
		2.5 µM	ns
		0.25 µM	ns
	IL-10	25 µM	***↓
		2.5 µM	**↓
		0.25 µM	ns
	MTT	25 µM	ns
		2.5 µM	*↑
		0.25 µM	ns
LPS Induced Neuroinflammation in in adult 5xFAD microglia	TNF-a	25 µM	ns
		2.5 µM	ns
		0.25 µM	ns
	IL-6	25 µM	***↓
		2.5 µM	ns
		0.25 µM	ns
	KC/GRO	25 µM	ns
		2.5 µM	ns
		0.25 µM	ns
	IL-1b	25 µM	***↓
		2.5 µM	**↓
		0.25 µM	**↓
	IL-12p70	25 µM	*↓
		2.5 µM	ns
		0.25 µM	ns
	IL-5	25 µM	ns
		2.5 µM	ns
		0.25 µM	ns
	IL-4	25 µM	ns
		2.5 µM	ns
		0.25 µM	ns
	IL-10	25 µM	ns
		2.5 µM	ns
		0.25 µM	ns
	MTT	25 µM	ns
		2.5 µM	ns
		0.25 µM	ns
Neurite outgrowth and neurogenesis in primary hippocampal neurons	BrdU positive neurons	25 µM	***↓
		2.5 µM	ns
		0.25 µM	*↓
	Total neurite area	25 µM	***↓
		2.5 µM	ns
		0.25 µM	ns
	Average longest neurite	25 µM	***↓
		2.5 µM	ns
		0.25 µM	ns
	Number of branches	25 µM	***↓
		2.5 µM	ns
		0.25 µM	ns
	Number of neurites	25 µM	ns
		2.5 µM	ns
		0.25 µM	ns
* p<0.05; **p<0.01; ***p<0.001 by one-way ANOVA followed by Dunnetts multiple comparison testing
Green shading indicates a "favorable" outcome (i.e. decrease in pathology); Gold shading indicates an "unfavorable" outcome (i.e.) increase in pathology; ns indicates that results were non-significant

## Sheet: Supplementary Table 6
Supplementary Table 6. Western Blot results: Differences in total STAT3, p-STAT3 and ratio of p STAT3/Total STAT3 across 4 cell types
drug	concentration	outcome	cell_type	t-test p-value	HCQ mean	VC mean	spearman p-value	HCQ median	VC median
HCQ	50 µM	p-STAT3 (Tyr705)	1321N1 (astrocytes)	0.0350917	0.394086	0.903562	0.0495346	0.343134	0.978478
HCQ	50 µM	p-STAT3 (Tyr705)	BE(2)-M17 (Neuroblasts)	0.354128	0.724393	0.62808	0.512691	0.650146	0.622401
HCQ	50 µM	p-STAT3 (Tyr705)	HMC3 (microglia)	0.0022071	0.237372	0.544082	0.0495346	0.216359	0.554845
HCQ	50 µM	p-STAT3 (Tyr705)	Mouse primary cortical neurons	0.000753	0.376302	0.602497	0.0495346	0.370318	0.602418
HCQ	50 µM	Total STAT3	1321N1 (astrocytes)	0.246724	0.780033	0.902807	0.275234	0.737127	0.880714
HCQ	50 µM	Total STAT3	BE(2)-M17 (Neuroblasts)	0.596098	0.791149	0.744172	0.512691	0.778073	0.762529
HCQ	50 µM	Total STAT3	HMC3 (microglia)	0.0009968	0.599594	0.510274	0.0495346	0.592457	0.513589
HCQ	50 µM	Total STAT3	Mouse primary cortical neurons	0.721994	0.870462	0.825514	0.827259	0.887114	0.855022
HCQ	50 µM	p-stat3/Total STAT3	1321N1 (astrocytes)	0.06359	0.501967	1.01116	0.0495346	0.497791	0.969505
HCQ	50 µM	p-stat3/Total STAT3	BE(2)-M17 (Neuroblasts)	0.434378	0.91533	0.847135	0.275234	0.96915	0.816232
HCQ	50 µM	p-stat3/Total STAT3	HMC3 (microglia)	0.001049	0.396743	1.06526	0.0495346	0.36519	1.07565
HCQ	50 µM	p-stat3/Total STAT3	Mouse primary cortical neurons	0.0138359	0.434739	0.747344	0.0495346	0.417442	0.704565
MTX	50 nM	p-STAT3 (Tyr705)	1321N1 (astrocytes)	0.353466	0.481899	0.711411	0.275234	0.353894	0.693889
MTX	50 nM	p-STAT3 (Tyr705)	BE(2)-M17 (Neuroblasts)	0.171278	0.486192	0.617503	0.126631	0.489471	0.605505
MTX	50 nM	p-STAT3 (Tyr705)	HMC3 (microglia)	0.493984	0.728331	0.670728	0.275234	0.690176	0.634096
MTX	50 nM	p-STAT3 (Tyr705)	Mouse primary cortical neurons	0.0131937	0.389356	0.696499	0.0495346	0.355879	0.702898
MTX	50 nM	Total STAT3	1321N1 (astrocytes)	0.209652	0.670447	0.930157	0.275234	0.540538	0.876948
MTX	50 nM	Total STAT3	BE(2)-M17 (Neuroblasts)	0.121315	0.642848	0.9371	0.0495346	0.780766	0.920826
MTX	50 nM	Total STAT3	HMC3 (microglia)	0.425611	0.548322	0.489213	0.512691	0.551463	0.465747
MTX	50 nM	Total STAT3	Mouse primary cortical neurons	0.158687	0.780485	0.964846	0.275234	0.76928	1.03404
MTX	50 nM	p-stat3/Total STAT3	1321N1 (astrocytes)	0.73595	0.700843	0.74257	0.512691	0.657995	0.791255
MTX	50 nM	p-stat3/Total STAT3	BE(2)-M17 (Neuroblasts)	0.332972	0.81885	0.655893	0.275234	0.726502	0.657567
MTX	50 nM	p-stat3/Total STAT3	HMC3 (microglia)	0.57282	1.33619	1.37165	0.512691	1.31707	1.36619
MTX	50 nM	p-stat3/Total STAT3	Mouse primary cortical neurons	0.0064387	0.496354	0.726447	0.0495346	0.462612	0.724632

[truncated: 1 more sheets: Supplementary Table 7]
